# Supplementary material for: Cordillera Zealandia: A Mesozoic arc flare-up on the palaeo-Pacific Gondwana Margin
Source: Sci Rep. 2017 Mar 21;7:261. doi: 10.1038/s41598-017-00347-w (PMC5428235; doi:10.1038/s41598-017-00347-w)
Supplement: Supplementary file 1 — Dataset Table A [file 41598_2017_347_MOESM1_ESM.xls]

## Sheet: Sheet1
		Ratios
Sample	Age (Hollis et al. 2003)	176Hf/177Hf	±1σ	176Lu/177Hf	176Yb/177Hf	Hfi	εHf	TDM	TDM (Crustal)
0224C-3	135.9	0.282981	1.8e-05	0.000543288	0.0203333	0.28298	10.4274	0.366871	0.512229
0224C-4	135.9	0.282974	1e-05	0.000788092	0.0291519	0.282972	10.157	0.378824	0.529027
0224C-6	135.9	0.282978	2.9e-05	0.00127463	0.04805	0.282975	10.2533	0.378229	0.523045
0224C-11	135.9	0.282956	1.3e-05	0.000609028	0.0236052	0.282954	9.53691	0.40153	0.567535
0224C-9	135.9	0.283025	1.8e-05	0.00134817	0.0489987	0.283021	11.9091	0.31369	0.420072
0224C-10	135.9	0.283027	8.6e-05	0.00161348	0.0496225	0.283023	11.9552	0.313145	0.417202
0224C-12	135.9	0.282956	2e-05	0.000949372	0.0384396	0.282954	9.50529	0.405165	0.569497
0224C-15	135.9	0.282955	1.3e-05	0.000624617	0.0239534	0.282953	9.50009	0.403056	0.56982
0224C-13	135.9	0.282955	1.3e-05	0.000624617	0.0239534	0.282953	9.50009	0.403056	0.56982
0224C-14	135.9	0.282955	1.3e-05	0.000624617	0.0239534	0.282953	9.50009	0.403056	0.56982
0224C-17	135.9	0.282955	1.3e-05	0.000624617	0.0239534	0.282953	9.50009	0.403056	0.56982
0224C-17	135.9	0.282984	1.4e-05	0.000452376	0.0176981	0.282983	10.542	0.361928	0.505109
0224C-17-2	135.9	0.282995	1e-05	0.000771176	0.0280915	0.282993	10.9015	0.349941	0.482761
0224C-21	135.9	0.282973	8.4e-06	0.000775066	0.0285444	0.282971	10.1229	0.380061	0.53115
0224C-19	135.9	0.283011	8.2e-06	0.000704339	0.0259925	0.283009	11.4737	0.327473	0.447171
0224C-20	135.9	0.282967	8.3e-06	0.00057805	0.0234241	0.282965	9.92892	0.386247	0.543196
0224C-24	135.9	0.28296	9.5e-06	0.00127275	0.0473426	0.282957	9.61675	0.403141	0.562579
0224C-22	135.9	0.28296	9.5e-06	0.00127275	0.0473426	0.282957	9.61675	0.403141	0.562579
0224C-23	135.9	0.282964	1.2e-05	0.000718996	0.0280588	0.282962	9.8097	0.391781	0.550599
0224C-25	135.9	0.282933	1.3e-05	0.000743437	0.03036	0.282931	8.7108	0.43435	0.61879
0224C-40	135.9	0.28298	1.3e-05	0.0010287	0.0380591	0.282977	10.3469	0.372996	0.517229
0224C-29	135.9	0.282961	7.3e-06	0.000632778	0.0245769	0.282959	9.71158	0.394975	0.556691
0224C-30	135.9	0.28299	1.3e-05	0.000635921	0.0249207	0.282988	10.7372	0.355506	0.492976
0224C-33	135.9	0.282985	6.6e-06	0.000565319	0.0206948	0.282984	10.5669	0.361645	0.503563
0224C-31	135.9	0.282985	6.6e-06	0.000565319	0.0206948	0.282984	10.5669	0.361645	0.503563
0224C-36	135.9	0.282988	8.7e-06	0.000908564	0.0364589	0.282986	10.6411	0.360827	0.498949
0224C-38	135.9	0.283026	1e-05	0.000825889	0.0313116	0.283024	11.993	0.307972	0.414849
0224C-37	135.9	0.282964	1.1e-05	0.000638325	0.0253048	0.282962	9.81719	0.390947	0.550134
0224C-35	135.9	0.28293	1.4e-05	0.000664674	0.0263385	0.282928	8.61199	0.437532	0.624917
0224C-27	135.9	0.282995	1.3e-05	0.000824379	0.0309193	0.282993	10.8965	0.350435	0.483068
ME1B-1	128.8	0.282872	2.5e-05	0.000319979	0.014171	0.282871	6.43237	0.511789	0.754346
ME1B-2	128.8	0.282961	1.5e-05	0.000717983	0.0286205	0.282959	9.54566	0.395864	0.561451
ME1B-3	128.8	0.283033	1.3e-05	0.000941688	0.0377719	0.283031	12.0729	0.299295	0.404336
ME1B-4	128.8	0.282956	1.3e-05	0.000477603	0.018721	0.282955	9.38995	0.400144	0.571116
ME1B-9	128.8	0.282971	1.9e-05	0.000574052	0.0223857	0.28297	9.91207	0.380768	0.538701
ME1B-11	128.8	0.282956	1.7e-05	0.000711815	0.0280589	0.282954	9.36933	0.402621	0.572396
ME1B-12	128.8	0.283041	1.5e-05	0.00058798	0.0235013	0.28304	12.3871	0.285602	0.384773
ME1B-13	128.8	0.282946	1.2e-05	0.000671943	0.0275414	0.282944	9.01909	0.415822	0.594127
ME1B-19	128.8	0.283041	1.3e-05	0.000879399	0.034081	0.283039	12.3614	0.287814	0.386371
ME1-14-M4	128.8	0.282897	2.1e-05	0.000283322	0.00961405	0.282896	7.31996	0.477638	0.699425
SC2-1	154.4	0.28296	1.4e-05	0.000822807	0.0277944	0.282958	10.0691	0.398333	0.548926
SC2-2	154.4	0.282996	8e-06	0.000678586	0.0220404	0.282994	11.3579	0.347721	0.46881
SC2-3	154.4	0.283011	8.2e-06	0.000761318	0.0249827	0.283009	11.8798	0.327968	0.43633
SC2-4	154.4	0.282941	1.2e-05	0.000503365	0.0178357	0.282939	9.43064	0.420761	0.588568
SC2-4	154.4	0.283021	1.7e-05	0.00170538	0.0604892	0.283016	12.1339	0.322347	0.42051
SC2-3-M5	154.4	0.282999	1.3e-05	0.000612459	0.0225914	0.282997	11.471	0.343028	0.461773
96-28A-1	132.6	0.283022	1.4e-05	0.000504877	0.020508	0.283021	11.8074	0.310807	0.423829
96-28A-2	132.6	0.28302	1.2e-05	0.000343329	0.0134988	0.283019	11.7513	0.312198	0.427322
96-28A-3	132.6	0.283021	1.7e-05	0.000755755	0.0308905	0.283019	11.7493	0.31424	0.427447
96-28A-4	132.6	0.282982	6.7e-06	0.000447512	0.0182117	0.282981	10.3976	0.364593	0.511505
96-28A-5	132.6	0.282982	6.7e-06	0.000447512	0.0182117	0.282981	10.3976	0.364593	0.511505
96-28A-5	132.6	0.283021	1.4e-05	0.00027917	0.0109588	0.28302	11.7925	0.310323	0.424758
96-28A-7	132.6	0.282993	1.3e-05	0.000437818	0.0190975	0.282992	10.7876	0.34959	0.487266
96-28A-8	132.6	0.282964	6.1e-06	0.000865822	0.0378971	0.282962	9.72295	0.393308	0.55341
96-28A-9	132.6	0.282981	1.2e-05	0.000305822	0.013267	0.28298	10.3751	0.364592	0.512905
96-28A-10	132.6	0.282998	1.3e-05	0.000716332	0.0313059	0.282996	10.9392	0.345336	0.477838
96-28A-11	132.6	0.283016	8.2e-06	0.000664115	0.0282677	0.283014	11.5807	0.320303	0.437937
96-28A-14	132.6	0.282967	7.7e-06	0.000604495	0.0257378	0.282965	9.85276	0.386517	0.54535
96-28A-15	132.6	0.283019	1.2e-05	0.000733483	0.0313	0.283017	11.6806	0.31679	0.431724
96-28A-16	132.6	0.283054	1.6e-05	0.00110523	0.0484316	0.283051	12.885	0.271589	0.356714
96-28A-17	132.6	0.282977	1.1e-05	0.000326438	0.0136054	0.282976	10.2317	0.370194	0.521813
96-28A-18	132.6	0.283064	8.8e-06	0.00115005	0.0482891	0.283061	13.2347	0.258076	0.334916
96-28A-5	132.6	0.283043	7.8e-06	0.000770908	0.0322772	0.283041	12.5262	0.284248	0.379072
965-2-1	131.3	0.282972	8.3e-06	4.48864e-05	0.00242064	0.282972	10.0508	0.374192	0.532035
965-2-3	131.3	0.282971	1.2e-05	2.86954e-05	0.00144566	0.282971	10.0169	0.375376	0.534141
965-2-4	131.3	0.282981	9.9e-06	2.55083e-05	0.00120831	0.282981	10.3709	0.361938	0.512148
965-2-7	131.3	0.282976	8e-06	0.000298607	0.0100636	0.282975	10.1696	0.371275	0.52466
965-2-11	131.3	0.283033	1.6e-05	0.000971012	0.0324435	0.283031	12.1256	0.299529	0.403008
